# Supplementary material for: Base-Catalyzed Pathway Towards Isocyanate Derivatives of Silsesquioxanes
Source: Int J Mol Sci. 2025 Aug 12;26(16):7769. doi: 10.3390/ijms26167769 (PMC12386852; doi:10.3390/ijms26167769)
Supplement: Supplementary file 1 [file ijms-26-07769-s001.zip]

Archive with 1 entries (1 files):
- ijms-3784733-supplementary.pdf
